# Supplementary material for: New Insights into the Opioid Analgesic Profile of cis-(−)-N-Normetazocine-derived Ligands
Source: Molecules. 2023 Jun 17;28(12):4827. doi: 10.3390/molecules28124827 (PMC10301092; doi:10.3390/molecules28124827)
Supplement: Supplementary file 1 [file molecules-28-04827-s001.zip]

Archive with 1 entries (1 files):
- molecules-2425867-supplementary.pdf
